# Supplementary material for: Transepithelial Effect of Probiotics in a Novel Model of Gut Lumen to Nerve Signaling
Source: Nutrients. 2022 Nov 17;14(22):4856. doi: 10.3390/nu14224856 (PMC9697698; doi:10.3390/nu14224856)
Supplement: Supplementary file 1 [file nutrients-14-04856-s001.zip]

Archive with 1 entries (1 files):
- nutrients-1969660-supplementary.pdf
